# Supplementary material for: Evolution and genetic architecture of sex-limited polymorphism in cuckoos
Source: Sci Adv. 2024 Apr 24;10(17):eadl5255. doi: 10.1126/sciadv.adl5255 (PMC11042743; doi:10.1126/sciadv.adl5255)
Supplement: Supplementary file 2 — Table S1 [file sciadv.adl5255_table_s1.zip]

Archive with 1 entries (1 files):
- adl5255_table_s1.xlsx
