# Supplementary material for: Evolution and genetic architecture of sex-limited polymorphism in cuckoos
Source: Sci Adv. 2024 Apr 24;10(17):eadl5255. doi: 10.1126/sciadv.adl5255 (PMC11042743; doi:10.1126/sciadv.adl5255)
Supplement: Supplementary file 2 — Table S1 [file sciadv.adl5255_table_s1.zip › adl5255_table_s1.xlsx]

## Sheet: TableS1
Table S1. Metadata for resequenced cuckoos within this study, including shape and colors used throughout. Only adult female individuals with known plumage were used for analysis. Various data subsets were used corresponding to the (A) sympatric Hungarian population and the (B) trans-species dataset, or (C) supplemental dataset, as indicated in the second column. The Trans-species dataset includes…
Lab ID	Plumage ID	Notes	Analysis Data Subset	Group	Species (Latin)	Sex	Mean Coverage (25kb Windows)	Median Coverage (25kb Windows)	Plumage	Longitude	Latitude	Source	Isolate / Specimen Voucher	Sample Date	SRA Biosample Accession	SRA Run Accession(s)	Raw Reads (M)	Mapped Reads (M)	Read Alignment (%)	Raw Bases (Gb)	Aligned Bases (Gb)	Base Alignment (%)
417_CC_GRW_HUN_F	417_CC_grey		Sympatric C. canorus	C. canorus grey	C. canorus	F	7.84	7	grey	19.1	47.12	blood	C03403	2014	SAMN35327825	SRR24761409	108.4	107.48	0.99	16.26	16.05	0.99
418_CC_GRW_HUN_F	418_CC_grey		Sympatric C. canorus	C. canorus grey	C. canorus	F	8.76	8	grey	19.1	47.12	blood	C03413	2014	SAMN35327826	SRR24761408	135.06	134.33	0.99	20.26	19.15	0.95
419_CC_GRW_HUN_F	419_CC_grey		Sympatric C. canorus	C. canorus grey	C. canorus	F	13.64	13	grey	19.1	47.12	blood	C03421	2014	SAMN35327827	SRR24761397	196.66	195.51	0.99	29.5	28.31	0.96
420_CC_GRW_HUN_F	420_CC_grey		Sympatric C. canorus	C. canorus grey	C. canorus	F	7.36	6	grey	19.1	47.12	blood	C03424	2014	SAMN35327828	SRR24761386	107.81	107.19	0.99	16.17	15.51	0.96
421_CC_GRW_HUN_F	421_CC_grey		Sympatric C. canorus	C. canorus grey	C. canorus	F	7.48	6	grey	19.1	47.12	blood	C03626	2015	SAMN35327829	SRR24761377	105.42	104.71	0.99	15.81	15.4	0.97
422_CC_GRW_HUN_F	422_CC_grey		Sympatric C. canorus	C. canorus grey	C. canorus	F	7.32	6	grey	19.1	47.12	blood	C03634	2015	SAMN35327830	SRR24761376	109.68	109.1	0.99	16.45	15.86	0.96
423_CC_GRW_HUN_F	423_CC_grey		Sympatric C. canorus	C. canorus grey	C. canorus	F	11.47	10	grey	19.1	47.12	blood	C03648	2015	SAMN35327831	SRR24761375	150.44	149.06	0.99	22.57	22.11	0.98
424_CC_GRW_HUN_F	424_CC_grey		Sympatric C. canorus	C. canorus grey	C. canorus	F	7.28	6	grey	19.1	47.12	blood	C03649	2015	SAMN35327832	SRR24761374	103.44	102.64	0.99	15.52	15.31	0.99
426_CC_GRW_HUN_F	426_CC_grey		Sympatric C. canorus	C. canorus grey	C. canorus	F	12.39	11	grey	19.1	47.12	blood	LM02015	2018	SAMN35327833	SRR24761373	181.21	178.36	0.98	27.18	26.64	0.98
427_CC_GRW_HUN_F	427_CC_grey		Sympatric C. canorus	C. canorus grey	C. canorus	F	8.27	7	grey	19.1	47.12	blood	LM02018	2018	SAMN35327834	SRR24761372	116.83	115.67	0.99	17.52	17.06	0.97
428_CC_GRW_HUN_F	428_CC_grey		Sympatric C. canorus	C. canorus grey	C. canorus	F	7.97	7	grey	19.1	47.12	blood	LM02036	2019	SAMN35327835	SRR24761407	99.34	98.12	0.99	14.9	14.66	0.98
429_CC_GRW_HUN_F	429_CC_grey		Sympatric C. canorus	C. canorus grey	C. canorus	F	8.21	7	grey	19.1	47.12	blood	LM02042	2020	SAMN35327836	SRR24761406	110.41	109.16	0.99	16.56	16.28	0.98
430_CC_GRW_HUN_F	430_CC_grey		Sympatric C. canorus	C. canorus grey	C. canorus	F	9.89	9	grey	19.1	47.12	blood	LM02043	2020	SAMN35327837	SRR24761405	125.51	123.52	0.98	18.83	18.46	0.98
410_CC_GRW_HUN_F	410_CC_rufous		Sympatric C. canorus	C. canorus rufous	C. canorus	F	17.44	15	rufous	19.1	47.12	blood	C03426	2014	SAMN35327838	SRR24761404	236.53	234.22	0.99	35.48	34.08	0.96
411_CC_GRW_HUN_F	411_CC_rufous		Sympatric C. canorus	C. canorus rufous	C. canorus	F	8.53	7	rufous	19.1	47.12	blood	C03428	2014	SAMN35327839	SRR24761403	137.15	136.22	0.99	20.57	19.75	0.96
412_CC_GRW_HUN_F	412_CC_rufous		Sympatric C. canorus	C. canorus rufous	C. canorus	F	14.35	13	rufous	19.1	47.12	blood	C03429	2014	SAMN35327840	SRR24761402	184.3	183.03	0.99	27.65	26.91	0.97
413_CC_GRW_HUN_F	413_CC_rufous		Sympatric C. canorus	C. canorus rufous	C. canorus	F	7.29	6	rufous	19.1	47.12	blood	C03630	2015	SAMN35327841	SRR24761401	97.45	96.67	0.99	14.62	14.4	0.99
414_CC_GRW_HUN_F	414_CC_rufous		Sympatric C. canorus	C. canorus rufous	C. canorus	F	12.98	12	rufous	19.1	47.12	blood	C03639	2015	SAMN35327842	SRR24761400	183.89	182.5	0.99	27.58	26.89	0.97
415_CC_GRW_HUN_F	415_CC_rufous		Sympatric C. canorus	C. canorus rufous	C. canorus	F	13.94	13	rufous	19.1	47.12	blood	LM02034	2019	SAMN35327843	SRR24761399	194.23	192.4	0.99	29.13	28.75	0.99
416_CC_GRW_HUN_F	416_CC_rufous		Sympatric C. canorus	C. canorus rufous	C. canorus	F	15.71	14	rufous	19.1	47.12	blood	LM02050	2021	SAMN35327844	SRR24761398	220.7	217.4	0.99	33.11	32.49	0.98
120_CC_UNK_ENG_F	120_CC_grey		Trans-species	C. canorus grey	C. canorus	F	10.05	9	grey	-2.4955	53.998	feather	DA34857	2015-06-03	SAMN15783698	SRR12426772	140.36	121.58	0.87	21.05	18.19	0.86
283_CC_UNK_RUS_F	283_CC_grey		Trans-species	C. canorus grey	C. canorus	F	12.71	12	grey	132.783	44.75	muscle	652	2004-06-23	SAMN18559729	SRR14117547,SRR14117546	135.81	135.22	1	20.37	20.24	0.99
285_CC_UNK_RUS_F	285_CC_grey		Trans-species	C. canorus grey	C. canorus	F	10.86	10	grey	132.783	44.75	muscle	1265	2005-05-23	SAMN18559731	SRR14117540	121.83	120.9	0.99	18.27	18.08	0.99
286_CC_UNK_RUS_F	286_CC_grey		Trans-species	C. canorus grey	C. canorus	F	12.52	11	grey	130.7	42.4833	muscle	639	2004-06-19	SAMN18559732	SRR14117539	130.17	128.9	0.99	19.53	19.28	0.99
291_CC_UNK_RUS_F	291_CC_grey		Trans-species	C. canorus grey	C. canorus	F	14.96	14	grey	143.333	46.4833	muscle	963	2003-06-15	SAMN18559737	SRR14117658,SRR14117657	152.16	151.19	0.99	22.82	22.59	0.99
294_CC_UNK_RUS_F	294_CC_grey		Trans-species	C. canorus grey	C. canorus	F	15.14	14	grey	143.333	46.4833	muscle	82	2004-06-18	SAMN18559740	SRR14117652,SRR14117651	154.59	153.54	0.99	23.19	22.96	0.99
295_CC_UNK_RUS_F	295_CC_grey		Trans-species	C. canorus grey	C. canorus	F	11.46	10	grey	143.333	46.4833	muscle	118	2004-07-13	SAMN18559741	SRR14117650	116.87	115.72	0.99	17.53	17.3	0.99
304_CC_UNK_RUS_F	304_CC_grey		Trans-species	C. canorus grey	C. canorus	F	12.97	12	grey	40.1831	51.1358	blood	Cc-031.1	2020-01-29	SAMN18559750	SRR14117634	131.89	130.99	0.99	19.78	19.62	0.99
328_CC_SCC_RUS_F	328_CC_grey		Trans-species	C. canorus grey	C. canorus	F	13.94	13	grey	59.7667	58.6333	muscle	Co-041	2014-08-17	SAMN18559774	SRR14117598	152.71	151.78	0.99	22.91	22.72	0.99
393_CC_UNK_RUS_F	393_CC_grey		Trans-species	C. canorus grey	C. canorus	F	7.27	6	grey	129.8	62	muscle	488	2018-05-23	SAMN18559839	SRR14117676	80.35	79.93	0.99	12.05	11.76	0.98
119_CC_UNK_ENG_F	119_CC_rufous		Trans-species	C. canorus rufous	C. canorus	F	12.19	11	rufous	0.62116	52.4052	feather	DS58269	2016-06-06	SAMN15783697	SRR12426771,SRR12426770	138.52	126.85	0.92	20.78	18.91	0.91
301_CC_UNK_RUS_F	301_CC_rufous		Trans-species	C. canorus rufous	C. canorus	F	9	8	rufous	90.2167	50.45	lung	309/2000	2000-06-14	SAMN18559747	SRR14117639	91.3	90.37	0.99	13.69	13.48	0.98
307_CM_BSK_RUS_F	307_CM_OUT	Outgroup - C. micropterus	Trans-species	Outgroup	C. micropterus	F	10.81	9	Outgroup	130.65	42.4833	muscle	Cm-004	2015-06-15	SAMN18559753	SRR14117631	117.94	116.76	0.99	17.69	17.21	0.97
308_CM_BSK_RUS_F	308_CM_OUT	Outgroup - C. micropterus	Trans-species	Outgroup	C. micropterus	F	10.44	10	Outgroup	130.633	42.4833	embryo	Cm-005	2016-07-03	SAMN18559754	SRR14117630	108.46	107.92	1	16.27	16.13	0.99
387_CP_MBW_RUS_F	387_CP_OUT	Outgroup - C. poliocephalus	Trans-species	Outgroup	C. poliocephalus	F	13.6	12	Outgroup	130.667	42.5167	muscle	Cp-001	2014-07-03	SAMN18559833	SRR14117568,SRR14117567	139.72	138.3	0.99	20.96	20.71	0.99
311_CO_ACW_RUS_F	311_CO_grey		Trans-species	C. optatus grey	C. optatus	F	9.54	9	grey	88.9667	62.2833	heart	Co-017.4	2017-04-01	SAMN18559757	SRR14117625	97.57	96.91	0.99	14.64	14.49	0.99
317_CO_SCC_RUS_F	317_CO_grey		Trans-species	C. optatus grey	C. optatus	F	14.36	13	grey	88.9667	62.2833	growing_feather	Co-016.2	2017-04-01	SAMN18559763	SRR14117531,SRR14117529	144.97	143.9	0.99	21.75	21.54	0.99
362_CO_PLW_RUS_F	362_CO_grey		Trans-species	C. optatus grey	C. optatus	F	13.79	12	grey	142.55	48.4833	muscle	3031	2010-07-01	SAMN18559808	SRR14117609,SRR14117608	140.14	139	0.99	21.02	20.82	0.99
370_CO_PLW_RUS_F	370_CO_grey		Trans-species	C. optatus grey	C. optatus	F	10.26	9	grey	132.767	44.75	muscle	1264	2005-05-23	SAMN18559816	SRR14117716	103.6	103.01	0.99	15.54	15.42	0.99
376_CO_PLW_RUS_F	376_CO_grey		Trans-species	C. optatus grey	C. optatus	F	13.8	12	grey	147.233	44.8	muscle	1802	2004-07-23	SAMN18559822	SRR14117707,SRR14117706	145.12	142.95	0.99	21.77	21.34	0.98
379_CO_PLW_RUS_F	379_CO_grey		Trans-species	C. optatus grey	C. optatus	F	10.98	10	grey	141.867	46.3667	muscle	1078	2003-06-26	SAMN18559825	SRR14117581	117.87	117.16	0.99	17.68	17.51	0.99
380_CO_PLW_RUS_F	380_CO_grey		Trans-species	C. optatus grey	C. optatus	F	11.84	11	grey	141.867	46.3667	muscle	1083	2003-06-27	SAMN18559826	SRR14117580	130.45	129.58	0.99	19.57	19.37	0.99
381_CO_PLW_RUS_F	381_CO_grey		Trans-species	C. optatus grey	C. optatus	F	12.91	12	grey	143.067	51.2	muscle	2895	2009-06-29	SAMN18559827	SRR14117579	133.72	132.6	0.99	20.06	19.84	0.99
310_CO_ACW_RUS_F	310_CO_rufous		Trans-species	C. optatus rufous	C. optatus	F	14.47	14	rufous	88.9667	62.2833	blood	Co-018.3	2020-03-15	SAMN18559756	SRR14117628,SRR14117626	145.02	144.06	0.99	21.75	21.58	0.99
330_CO_SCC_RUS_F	330_CO_rufous		Trans-species	C. optatus rufous	C. optatus	F	13.95	13	rufous	60.5333	56.8	blood	Co-043	2020-08-16	SAMN18559776	SRR14117596,SRR14117595	140.89	139.96	0.99	21.13	20.97	0.99
357_CO_YBW_RUS_F	357_CO_rufous		Trans-species	C. optatus rufous	C. optatus	F	13.41	12	rufous	174.1	64.3	muscle	2137	2006-06-17	SAMN18559803	SRR14117618,SRR14117617	138.63	137.39	0.99	20.79	20.55	0.99
382_CO_PLW_RUS_F	382_CO_rufous		Trans-species	C. optatus rufous	C. optatus	F	13.04	11	rufous	143.233	51.3167	muscle	2931	2009-07-18	SAMN18559828	SRR14117578	135.42	134	0.99	20.31	20.05	0.99
400_CO_SCC_RUS_F	400_CO_rufous		Trans-species	C. optatus rufous	C. optatus	F	10.57	9	rufous	51.3333	56.1833	muscle	1183	2003-06-07	SAMN18559846	SRR14117667	112.47	111.25	0.99	16.87	16.61	0.98
401_CO_SCC_RUS_F	401_CO_rufous		Trans-species	C. optatus rufous	C. optatus	F	9.82	9	rufous	51.3333	56.1833	muscle	1182	2003-06-08	SAMN18559847	SRR14117665	100.8	100.02	0.99	15.12	14.83	0.98
432_CC_UNK_IRA_F	432_CC_grey		Supporting	C. canorus grey	C. canorus	F	8.05	8	grey	49.4122	37.0839	Toepad	SG0828	1927-05-03	SAMN35327848	SRR24761393	154.61	149.99	0.97	23.35	10.62	0.46
435_CC_UNK_UKR_F	435_CC_grey		Supporting	C. canorus grey	C. canorus	F	7.81	7	grey	34.6	44.7667	Toepad	SG0831	19-April-1896	SAMN35327851	SRR24761390	111.54	110.88	0.99	16.84	10.11	0.6
437_CC_UNK_MAC_F	437_CC_grey		Supporting	C. canorus grey	C. canorus	F	6.83	6	grey	22.5603	41.3175	Toepad	SG0833	1918-04-21	SAMN35327853	SRR24761388	99.54	98.81	0.99	15.03	8.85	0.59
438_CC_UNK_RUS_F	438_CC_grey		Supporting	C. canorus grey	C. canorus	F	8.35	8	grey	43.6189	43.4981	Toepad	SG0834	1901-05-01	SAMN35327854	SRR24761387	155.79	148.6	0.95	23.52	12.14	0.52
442_CC_UNK_RUS_F	442_CC_grey		Supporting	C. canorus grey	C. canorus	F	7.44	6	grey	47.5617	43.5953	Toepad	SG0838	1903-03-01	SAMN35327858	SRR24761382	145.16	143.1	0.99	21.92	9.69	0.44
444_CC_UNK_MON_F	444_CC_grey		Supporting	C. canorus grey	C. canorus	F	8.09	8	grey	28.9892	46.8844	Toepad	SG0840	1910-05-10	SAMN35327860	SRR24761380	160.66	158.5	0.99	24.26	10.56	0.44
431_CC_UNK_EST_F	431_CC_rufous		Supporting	C. canorus rufous	C. canorus	F	8.87	8	rufous	26.39	58.1361	Toepad	SG0827	19-April-1896	SAMN35327847	SRR24761394	158.73	156.65	0.99	23.97	11.5	0.48
433_CC_UNK_CHN_F	433_CC_rufous		Supporting	C. canorus rufous	C. canorus	F	8.3	8	rufous	96	36	Toepad	SG0829	1930-05-30	SAMN35327849	SRR24761392	135.98	134.7	0.99	20.53	10.83	0.53
434_CC_UNK_UKR_F	434_CC_rufous		Supporting	C. canorus rufous	C. canorus	F	8.25	8	rufous	34.6	44.7667	Toepad	SG0830	1958-05-03	SAMN35327850	SRR24761391	140.55	139.3	0.99	21.22	10.94	0.52
436_CC_UNK_ROM_F	436_CC_rufous		Supporting	C. canorus rufous	C. canorus	F	6.01	6	rufous	23.7167	46.3	Toepad	SG0832	19-April-1896	SAMN35327852	SRR24761389	118.77	117.11	0.99	17.93	7.86	0.44
439_CC_UNK_RUS_F	439_CC_rufous		Supporting	C. canorus rufous	C. canorus	F	7.05	6	rufous	43.6189	43.4981	Toepad	SG0835	1901-05-01	SAMN35327855	SRR24761385	131.12	129.42	0.99	19.8	9.15	0.46
440_CC_UNK_RUS_F	440_CC_rufous		Supporting	C. canorus rufous	C. canorus	F	7.61	7	rufous	43.6189	43.4981	Toepad	SG0836	1901-05-02	SAMN35327856	SRR24761384	132.12	130.75	0.99	19.95	9.95	0.5
441_CC_UNK_RUS_F	441_CC_rufous		Supporting	C. canorus rufous	C. canorus	F	6.17	6	rufous	43.6189	43.4981	Toepad	SG0837	1901-05-03	SAMN35327857	SRR24761383	130.18	128.02	0.98	19.66	8.07	0.41
443_CC_UNK_RUS_F	443_CC_rufous		Supporting	C. canorus rufous	C. canorus	F	6.63	6	rufous	20.8544	55.1522	Toepad	SG0839	1916-05-08	SAMN35327859	SRR24761381	122.25	119.94	0.98	18.46	8.64	0.47
445_CC_UNK_TOG_F	445_CC_rufous		Supporting	C. canorus rufous	C. canorus	F	7.74	7	rufous	0.470833	10.3592	Toepad	SG0841	1895 - 1902	SAMN35327861	SRR24761379	143.54	141.73	0.99	21.67	10.1	0.47
409_CC_GRW_HUN_F	409_CC_rufous	Not included in SNP genotyping analyses (low coverage)	Genotype Likelihoods Only	NA	C. canorus	F	6.79	5	rufous	19.1	47.12	blood	C03418	2014	SAMN35327845	SRR24761396	110.75	110.07	0.99	16.61	15.9	0.96
425_CC_GRW_HUN_F	425_CC_grey	Not included in SNP genotyping analyses (low coverage)	Genotype Likelihoods Only	NA	C. canorus	F	5.66	5	grey	19.1	47.12	blood	C03650	2015	SAMN35327846	SRR24761395	72.51	71.74	0.99	10.88	10.71	0.98
446_CC_UNK_DEU_F	446_CC_rufous	Not included in SNP genotyping analyses (low coverage)	Genotype Likelihoods Only	NA	C. canorus	F	5.09	4	rufous	13.5333	52.4167	Toepad	SG0842	2012-05-21	SAMN35327862	SRR24761378	80.45	79.68	0.99	12.15	6.65	0.55
055_CC_GRW_CZE_F	bCucCan1	Genome individual (PacBio, 10X, Bionano), not included in analyses	Genome Assembly Only	NA	C. canorus	F	See Genome Ark	See Genome Ark	rufous	48.8558	17.0677	Blood	GA19462	2018-05-08	NA	https://genomeark.github.io/genomeark-all/Cuculus_canorus.html	NA	NA	NA	NA	NA	NA
081_CC_ERW_CZE_F	bCucCan2	Genome individual (HiC only), not included in analyses	Genome Assembly Only	NA	C. canorus	F	See Genome Ark	See Genome Ark	NA	48.8621	17.0735	Blood	GA26265	2019-07-08	NA	https://genomeark.github.io/genomeark-all/Cuculus_canorus.html	NA	NA	NA	NA	NA	NA
Annotation_Individual	Annotation_Individual	Genome individual (RNA-seq only), not included in analyses	Genome Annotation Only	NA	C. canorus	NA	NA	NA	NA	40.7844	-7.05012	Liver	NA	2022-06-24	SAMN31428198	SRR22034669	NA	NA	NA	NA	NA	NA
Annotation_Individual	Annotation_Individual	Genome individual (RNA-seq only), not included in analyses	Genome Annotation Only	NA	C. canorus	NA	NA	NA	NA	40.7844	-7.05012	Heart	NA	2022-06-24	SAMN31428199	SRR22034668	NA	NA	NA	NA	NA	NA
Annotation_Individual	Annotation_Individual	Genome individual (RNA-seq only), not included in analyses	Genome Annotation Only	NA	C. canorus	NA	NA	NA	NA	40.7844	-7.05012	Kidney	NA	2022-06-24	SAMN31428200	SRR22034665	NA	NA	NA	NA	NA	NA
Annotation_Individual	Annotation_Individual	Genome individual (RNA-seq only), not included in analyses	Genome Annotation Only	NA	C. canorus	NA	NA	NA	NA	40.7844	-7.05012	Lung	NA	2022-06-24	SAMN31428201	SRR22034667	NA	NA	NA	NA	NA	NA
Annotation_Individual	Annotation_Individual	Genome individual (RNA-seq only), not included in analyses	Genome Annotation Only	NA	C. canorus	NA	NA	NA	NA	40.7844	-7.05012	Muscle	NA	2022-06-24	SAMN31428202	SRR22034664	NA	NA	NA	NA	NA	NA
Annotation_Individual	Annotation_Individual	Genome individual (RNA-seq only), not included in analyses	Genome Annotation Only	NA	C. canorus	NA	NA	NA	NA	40.7844	-7.05012	Brain	NA	2022-06-24	SAMN31428203	SRR22034663	NA	NA	NA	NA	NA	NA
Annotation_Individual	Annotation_Individual	Genome individual (RNA-seq only), not included in analyses	Genome Annotation Only	NA	C. canorus	NA	NA	NA	NA	40.7844	-7.05012	Gonads	NA	2022-06-24	SAMN31428204	SRR22034661	NA	NA	NA	NA	NA	NA
Annotation_Individual	Annotation_Individual	Genome individual (RNA-seq only), not included in analyses	Genome Annotation Only	NA	C. canorus	NA	NA	NA	NA	40.7844	-7.05012	Skin	NA	2022-06-24	SAMN31428205	SRR22034660	NA	NA	NA	NA	NA	NA
Annotation_Individual	Annotation_Individual	Genome individual (RNA-seq only), not included in analyses	Genome Annotation Only	NA	C. canorus	NA	NA	NA	NA	40.7844	-7.05012	Spleen	NA	2022-06-24	SAMN31428206	SRR22034662	NA	NA	NA	NA	NA	NA
Annotation_Individual	Annotation_Individual	Genome individual (RNA-seq only), not included in analyses	Genome Annotation Only	NA	C. canorus	NA	NA	NA	NA	40.7844	-7.05012	Feather	NA	2022-06-24	SAMN31428207	SRR22034659	NA	NA	NA	NA	NA	NA
Annotation_Individual	Annotation_Individual	Genome individual (RNA-seq only), not included in analyses	Genome Annotation Only	NA	C. canorus	NA	NA	NA	NA	40.7844	-7.05012	Retina	NA	2022-06-24	SAMN31428208	SRR22034666	NA	NA	NA	NA	NA	NA
